# Supplementary material for: Estimating the accuracy of muscle response testing: two randomised-order blinded studies
Source: BMC Complement Altern Med. 2016 Nov 30;16:492. doi: 10.1186/s12906-016-1416-2 (PMC5131520; doi:10.1186/s12906-016-1416-2)
Supplement: Additional file 7: Table S1. — Demographics of Practitioners - Experiments 1 & 2. Table S2. 2x2 Table for MRT for each Pair (n=48) in Experiment 1. Table S3. Correlations (r) with p-values among MRT. Table S4. 2x2 Tables for MRT for each Pair in Experiment 2 (n=20). Table S5. Correlations (r) among MRT Accuracy and Practitioner haracteristics for Experiments 1 & 2. p(2-tailed)<0.05. (XLS 75 kb) [file 12906_2016_1416_MOESM7_ESM.xls]

## Sheet: Sheet3
TABLE S1 - Demographics of Practitioners - Experiments 1 & 2
			Demographics of Practitioners	Experiment 1		Experiment 2
				(n=48)		(n=20)
		Gender (M:F)		1899-12-31 16:32:00		7:13
		Mean age (SD)		49.3 (12.0) §		49.3 (12.0) ‡
		Median number of years in practice (IQR)		14.8 (10.4) §		18.0 (17.0)
		Median years of MRT experience (IQR)		11.5 (13.0) §		16.4 (9.0)
		Median hours of MRT/day (IQR)		2.9 (5.0) §		3.9 (2.4)
		Mean self-ranked MRT Expertise* (SD)		3.1 (0.2) §		3.2 (0.7)
		Mean degree of confidence in own MRT ability (before testing) (SD)		8.7 (0.2) §		8.9 (0.9)
		Mean degree of confidence in MRT in general (before testing) (SD)		8.8 (0.3) §		8.7 (1.4)
		Median degree of test anxiety** (Min, Max)		N/A		0.9 (0, 6.5) §
		Profession (n)
			Chiropractor	20		14
			Mental Health Professional	4		2
			Acupuncturist	2		1
			Naturopath	2		‒
			Massage Therapist	2		‒
			Other Health Professional	12		3
			Other Professional	4		‒
			Did not respond	2		‒
		Current Practice Status (n)
			Full-time	26		14
			Part-time	13		4
			Not practising	7		2
			Did not respond	2		‒
		Type(s) of MRT Technique(s) used: (n)
			Neuro Emotional Technique (NET)	22		14
			Applied Kinesiology (AK)	17		11
			Total Body Modification (TBM)	6		7
			BodyTalk	4		‒
			Health Kinesiology (HK)	4		‒
			Touch for Health	4		‒
			Contact Reflex Analysis (CRA)	3		5
			PSYCH-K	3		3
			Clinical Kinesiology (CK)	2		‒
			Kinesionics	2		‒
			Nutritional Response Testing (NRT)	2		‒
			Neural Organization Technique (NOT)	‒		2
			Other	13 †		7 ††
			Did not respond	2		‒
	MRT, Muscle Response Testing; SD, Standard Deviation;
	* Self-ranked MRT Expertise, ranged from 0=None to 4=Expert
	** Test Anxiety refers to the amount of anxiety the Practitioner was expereincing just prior to testing
	§ Some Practitioners (n) did not respond to this question: Age (2), Years in Practice (2), Years of MRT experience (2), Hours of MRT/day (6),
			Self-ranked MRT Expertise (2), Confidence in own MRT (2), Confidence in MRT in general (2), Test Anxiety (1).
	‡ This is not an error: The mean age of Practitioners were identical in both studies.
	† Other MRT techniques included 1 Practitioner each: Be Set Free Fast (BSFF), Belief System Technique, BioKinesiology, Energy Kinesiology,
		GeoTran Integrations, BioKinesiology, Energy Kinesiology, GeoTran Integrations, Lifeworks, Nambudripad's Allergy Elimination Techniques (NAET),
		Neural Organization Technique (NOT), Sacro Occiptial Technique (SOT), Soft Tissue Orthopedics (STO), Thought Field Therapy (TFT), Wellness
		Kinesiology, Wholistic Kinesiology.
	†† Other MRT techniques included 1 Practitioner each: Clinical Kinesiology (CK), Directional Non-Force Technique (DNFT), O-Ring Testing,
		Quantum Neurology, Quantum Reflex Analysis (QRA), Thought Field Therapy (TFT), Touch for Health.

## Sheet: Sheet4
TABLE S2 - 2x2 Table for MRT for each Pair (n=48) in Experiment 1.
1			Actual Verity				2			Actual Verity
			of Statement							of Statement
			False	True	Totals					False	True	Totals
			(+)	(–)						(+)	(–)
MRT		Weak (+)	0	3	3		MRT		Weak (+)	5	3	8
		Strong (–)	6	6	12				Strong (–)	6	10	16
		Totals	6	9	15				Totals	11	13	24
		prevalence=	0.4						prevalence=	0.458333
3			Actual Verity				4			Actual Verity
			of Statement							of Statement
			False	True	Totals					False	True	Totals
			(+)	(–)						(+)	(–)
MRT		Weak (+)	6	1	7		MRT		Weak (+)	2	5	7
		Strong (–)	6	5	11				Strong (–)	2	7	9
		Totals	12	6	18				Totals	4	12	16
		prevalence=	0.666667						prevalence=	0.25
5			Actual Verity				6			Actual Verity
			of Statement							of Statement
			False	True	Totals					False	True	Totals
			(+)	(–)						(+)	(–)
MRT		Weak (+)	7	4	11		MRT		Weak (+)	2	0	2
		Strong (–)	4	4	8				Strong (–)	2	9	11
		Totals	11	8	19				Totals	4	9	13
		prevalence=	0.578947						prevalence=	0.307692
7			Actual Verity				8			Actual Verity
			of Statement							of Statement
			False	True	Totals					False	True	Totals
			(+)	(–)						(+)	(–)
MRT		Weak (+)	5	4	9		MRT		Weak (+)	7	3	10
		Strong (–)	3	7	10				Strong (–)	6	4	10
		Totals	8	11	19				Totals	13	7	20
		prevalence=	0.421053						prevalence=	0.65
9			Actual Verity				10			Actual Verity
			of Statement							of Statement
			False	True	Totals					False	True	Totals
			(+)	(–)						(+)	(–)
MRT		Weak (+)	4	3	7		MRT		Weak (+)	4	3	7
		Strong (–)	4	6	10				Strong (–)	3	10	13
		Totals	8	9	17				Totals	7	13	20
		prevalence=	0.470588						prevalence=	0.35
11			Actual Verity				12			Actual Verity
			of Statement							of Statement
			False	True	Totals					False	True	Totals
			(+)	(–)						(+)	(–)
MRT		Weak (+)	9	1	10		MRT		Weak (+)	5	1	6
		Strong (–)	2	7	9				Strong (–)	6	12	18
		Totals	11	8	19				Totals	11	13	24
		prevalence=	0.578947						prevalence=	0.458333
13			Actual Verity				14			Actual Verity
			of Statement							of Statement
			False	True	Totals					False	True	Totals
			(+)	(–)						(+)	(–)
MRT		Weak (+)	4	4	8		MRT		Weak (+)	7	3	10
		Strong (–)	2	8	10				Strong (–)	1	5	6
		Totals	6	12	18				Totals	8	8	16
		prevalence=	0.333333						prevalence=	0.5
15			Actual Verity				16			Actual Verity
			of Statement							of Statement
			False	True	Totals					False	True	Totals
			(+)	(–)						(+)	(–)
MRT		Weak (+)	3	2	5		MRT		Weak (+)	3	1	4
		Strong (–)	5	6	11				Strong (–)	6	8	14
		Totals	8	8	16				Totals	9	9	18
		prevalence=	0.5						prevalence=	0.5
17			Actual Verity				18			Actual Verity
			of Statement							of Statement
			False	True	Totals					False	True	Totals
			(+)	(–)						(+)	(–)
MRT		Weak (+)	6	3	9		MRT		Weak (+)	6	2	8
		Strong (–)	3	7	10				Strong (–)	0	5	5
		Totals	9	10	19				Totals	6	7	13
		prevalence=	0.473684						prevalence=	0.461538
19			Actual Verity				20			Actual Verity
			of Statement							of Statement
			False	True	Totals					False	True	Totals
			(+)	(–)						(+)	(–)
MRT		Weak (+)	9	1	10		MRT		Weak (+)	4	0	4
		Strong (–)	2	12	14				Strong (–)	2	7	9
		Totals	11	13	24				Totals	6	7	13
		prevalence=	0.458333						prevalence=	0.461538
21			Actual Verity				22			Actual Verity
			of Statement							of Statement
			False	True	Totals					False	True	Totals
			(+)	(–)						(+)	(–)
MRT		Weak (+)	3	2	5		MRT		Weak (+)	1	1	2
		Strong (–)	5	9	14				Strong (–)	9	9	18
		Totals	8	11	19				Totals	10	10	20
		prevalence=	0.421053						prevalence=	0.5
23			Actual Verity				24			Actual Verity
			of Statement							of Statement
			False	True	Totals					False	True	Totals
			(+)	(–)						(+)	(–)
MRT		Weak (+)	7	4	11		MRT		Weak (+)	10	5	15
		Strong (–)	1	5	6				Strong (–)	1	4	5
		Totals	8	9	17				Totals	11	9	20
		prevalence=	0.470588						prevalence=	0.55
25			Actual Verity				26			Actual Verity
			of Statement							of Statement
			False	True	Totals					False	True	Totals
			(+)	(–)						(+)	(–)
MRT		Weak (+)	9	2	11		MRT		Weak (+)	8	3	11
		Strong (–)	2	11	13				Strong (–)	3	7	10
		Totals	11	13	24				Totals	11	10	21
		prevalence=	0.458333						prevalence=	0.52381
27			Actual Verity				28			Actual Verity
			of Statement							of Statement
			False	True	Totals					False	True	Totals
			(+)	(–)						(+)	(–)
MRT		Weak (+)	5	2	7		MRT		Weak (+)	5	3	8
		Strong (–)	3	6	9				Strong (–)	2	3	5
		Totals	8	8	16				Totals	7	6	13
		prevalence=	0.5						prevalence=	0.538462
29			Actual Verity				30			Actual Verity
			of Statement							of Statement
			False	True	Totals					False	True	Totals
			(+)	(–)						(+)	(–)
MRT		Weak (+)	5	4	9		MRT		Weak (+)	4	1	5
		Strong (–)	6	9	15				Strong (–)	4	8	12
		Totals	11	13	24				Totals	8	9	17
		prevalence=	0.458333						prevalence=	0.470588
31			Actual Verity				32			Actual Verity
			of Statement							of Statement
			False	True	Totals					False	True	Totals
			(+)	(–)						(+)	(–)
MRT		Weak (+)	5	4	9		MRT		Weak (+)	4	1	5
		Strong (–)	3	7	10				Strong (–)	4	7	11
		Totals	8	11	19				Totals	8	8	16
		prevalence=	0.421053						prevalence=	0.5
33			Actual Verity				34			Actual Verity
			of Statement							of Statement
			False	True	Totals					False	True	Totals
			(+)	(–)						(+)	(–)
MRT		Weak (+)	5	1	6		MRT		Weak (+)	10	1	11
		Strong (–)	4	7	11				Strong (–)	1	12	13
		Totals	9	8	17				Totals	11	13	24
		prevalence=	0.529412						prevalence=	0.458333
35			Actual Verity				36			Actual Verity
			of Statement							of Statement
			False	True	Totals					False	True	Totals
			(+)	(–)						(+)	(–)
MRT		Weak (+)	5	4	9		MRT		Weak (+)	0	0	0
		Strong (–)	3	4	7				Strong (–)	6	7	13
		Totals	8	8	16				Totals	6	7	13
		prevalence=	0.5						prevalence=	0.461538
37			Actual Verity				38			Actual Verity
			of Statement							of Statement
			False	True	Totals					False	True	Totals
			(+)	(–)						(+)	(–)
MRT		Weak (+)	6	4	10		MRT		Weak (+)	8	5	13
		Strong (–)	5	4	9				Strong (–)	2	5	7
		Totals	11	8	19				Totals	10	10	20
		prevalence=	0.578947						prevalence=	0.5
39			Actual Verity				40			Actual Verity
			of Statement							of Statement
			False	True	Totals					False	True	Totals
			(+)	(–)						(+)	(–)
MRT		Weak (+)	3	1	4		MRT		Weak (+)	4	5	9
		Strong (–)	5	8	13				Strong (–)	7	5	12
		Totals	8	9	17				Totals	11	10	21
		prevalence=	0.470588						prevalence=	0.52381
41			Actual Verity				42			Actual Verity
			of Statement							of Statement
			False	True	Totals					False	True	Totals
			(+)	(–)						(+)	(–)
MRT		Weak (+)	5	5	10		MRT		Weak (+)	2	4	6
		Strong (–)	6	3	9				Strong (–)	9	9	18
		Totals	11	8	19				Totals	11	13	24
		prevalence=	0.578947						prevalence=	0.458333
43			Actual Verity				44			Actual Verity
			of Statement							of Statement
			False	True	Totals					False	True	Totals
			(+)	(–)						(+)	(–)
MRT		Weak (+)	6	0	6		MRT		Weak (+)	4	3	7
		Strong (–)	2	8	10				Strong (–)	2	4	6
		Totals	8	8	16				Totals	6	7	13
		prevalence=	0.5						prevalence=	0.461538
45			Actual Verity				46			Actual Verity
			of Statement							of Statement
			False	True	Totals					False	True	Totals
			(+)	(–)						(+)	(–)
MRT		Weak (+)	5	3	8		MRT		Weak (+)	3	2	5
		Strong (–)	2	9	11				Strong (–)	4	7	11
		Totals	7	12	19				Totals	7	9	16
		prevalence=	0.368421						prevalence=	0.4375
47			Actual Verity				48			Actual Verity
			of Statement							of Statement
			False	True	Totals					False	True	Totals
			(+)	(–)						(+)	(–)
MRT		Weak (+)	7	2	9		MRT		Weak (+)	6	2	8
		Strong (–)	4	11	15				Strong (–)	3	6	9
		Totals	11	13	24				Totals	9	8	17
		prevalence=	0.458333						prevalence=	0.529412

## Sheet: Sheet5
SUPPLEMENTARY TABLE S3 - Correlations (r) with p-values among MRT
	Accuracies by Block for Experiment 1. (n=48)
		Block 1	Block 2	Block 3
	Block 1	1
	Block 2	-0.0342	1
	p-value	0.8173
	Block 3	0.2589	0.1398	1
	p-values	0.0756	0.3434
	Block 4	0.2153	-0.0459	0.1179
	p-values	0.1416	0.757	0.4249
	MRT, Muscle Response Testing.

## Sheet: Sheet6
SUPPLEMENTARY TABLE S4 - 2x2 Tables for MRT for each Pair in Experiment 2 (n=20).
		Each Pair performed 40 MRTs.
1			Actual Verity				2			Actual Verity
			of Statement							of Statement
			False	True	Totals					False	True	Totals
			(+)	(–)						(+)	(–)
MRT		Weak (+)	15	2.52083	17.5208		MRT		Weak (+)	12	6	18
		Strong (–)	5	17	22				Strong (–)	8	14	22
		Totals	20	19.5208	39.5208				Totals	20	20	40
MRT, Muscle Response Testing.							MRT, Muscle Response Testing.
3			Actual Verity				4			Actual Verity
			of Statement							of Statement
			False	True	Totals					False	True	Totals
			(+)	(–)						(+)	(–)
MRT		Weak (+)	9	8	17		MRT		Weak (+)	6	9	15
		Strong (–)	11	12	23				Strong (–)	14	11	25
		Totals	20	20	40				Totals	20	20	40
MRT, Muscle Response Testing.							MRT, Muscle Response Testing.
5			Actual Verity				6			Actual Verity
			of Statement							of Statement
			False	True	Totals					False	True	Totals
			(+)	(–)						(+)	(–)
MRT		Weak (+)	12	10	22		MRT		Weak (+)	5	6	11
		Strong (–)	8	10	18				Strong (–)	15	14	29
		Totals	20	20	40				Totals	20	20	40
MRT, Muscle Response Testing.							MRT, Muscle Response Testing.
7			Actual Verity				8			Actual Verity
			of Statement							of Statement
			False	True	Totals					False	True	Totals
			(+)	(–)						(+)	(–)
MRT		Weak (+)	16	3	19		MRT		Weak (+)	6	5	11
		Strong (–)	4	17	21				Strong (–)	14	15	29
		Totals	20	20	40				Totals	20	20	40
MRT, Muscle Response Testing.							MRT, Muscle Response Testing.
9			Actual Verity				10			Actual Verity
			of Statement							of Statement
			False	True	Totals					False	True	Totals
			(+)	(–)						(+)	(–)
MRT		Weak (+)	12	14	26		MRT		Weak (+)	10	6	16
		Strong (–)	8	6	14				Strong (–)	10	14	24
		Totals	20	20	40				Totals	20	20	40
MRT, Muscle Response Testing.							MRT, Muscle Response Testing.
11			Actual Verity				12			Actual Verity
			of Statement							of Statement
			False	True	Totals					False	True	Totals
			(+)	(–)						(+)	(–)
MRT		Weak (+)	13	10	23		MRT		Weak (+)	9	6	15
		Strong (–)	7	10	17				Strong (–)	11	14	25
		Totals	20	20	40				Totals	20	20	40
MRT, Muscle Response Testing.							MRT, Muscle Response Testing.
13			Actual Verity				14			Actual Verity
			of Statement							of Statement
			False	True	Totals					False	True	Totals
			(+)	(–)						(+)	(–)
MRT		Weak (+)	11	6	17		MRT		Weak (+)	7	5	12
		Strong (–)	9	14	23				Strong (–)	13	15	28
		Totals	20	20	40				Totals	20	20	40
MRT, Muscle Response Testing.							MRT, Muscle Response Testing.
15			Actual Verity				16			Actual Verity
			of Statement							of Statement
			False	True	Totals					False	True	Totals
			(+)	(–)						(+)	(–)
MRT		Weak (+)	13	5	18		MRT		Weak (+)	3	2	5
		Strong (–)	7	15	22				Strong (–)	17	18	35
		Totals	20	20	40				Totals	20	20	40
MRT, Muscle Response Testing.							MRT, Muscle Response Testing.
17			Actual Verity				18			Actual Verity
			of Statement							of Statement
			False	True	Totals					False	True	Totals
			(+)	(–)						(+)	(–)
MRT		Weak (+)	10	8	18		MRT		Weak (+)	10	5	15
		Strong (–)	10	12	22				Strong (–)	10	15	25
		Totals	20	20	40				Totals	20	20	40
MRT, Muscle Response Testing.							MRT, Muscle Response Testing.
19			Actual Verity				20			Actual Verity
			of Statement							of Statement
			False	True	Totals					False	True	Totals
			(+)	(–)						(+)	(–)
MRT		Weak (+)	14	2	16		MRT		Weak (+)	8	7	15
		Strong (–)	6	18	24				Strong (–)	12	13	25
		Totals	20	20	40				Totals	20	20	40
MRT, Muscle Response Testing.							MRT, Muscle Response Testing.

## Sheet: Sheet7
SUPPLEMENTARY TABLE S5 - Correlations (r) among MRT Accuracy and Practitioner haracteristics for Experiments 1 & 2. p(2-tailed)<0.05.
	Experiment 1†					Experiment 2‡
Practitioner Demographic	MRT	Age	Years in	Years Practicing		MRT	Age	Years in	Years Practicing
	Accuracy	(years)	Practice	MRT		Accuracy	(years)	Practice	MRT
Age (years)	-0.0175					0.0394
p-value	0.9081					0.8691
Years in Practice	-0.008	0.603				-0.024	0.7266
p-values	0.9581	<0.01*				0.9222	<0.01*
Years Practicing MRT	-0.0175	0.5157	0.6908			-0.1979	0.643	0.9018
p-values	0.908	<0.01*	<0.01*			0.4168	<0.01*	<0.01*
Hours/day use MRT	-0.0133	0.142	0.468	0.2748		-0.3062	0.0294	0.1662	0.2986
p-values	0.9334	0.3695	<0.01*	0.0782		0.2023	0.9048	0.5099	0.2287
MRT, Muscle Response Testing; † n=48 - 2 non-responders = 46 in the sample; ‡ n=20; * Correlation (r) which reached significance (p<0.05).								MRT Accuracy correlations
